# Supplementary material for: The RHOA Mutation G17V Does Not Lead to Increased Migration of Human Malignant T Cells but Is Associated with Matrix Remodelling
Source: Cancers (Basel). 2023 Jun 17;15(12):3226. doi: 10.3390/cancers15123226 (PMC10296629; doi:10.3390/cancers15123226)
Supplement: Supplementary file 1 [file cancers-15-03226-s001.zip]

Archive with 1 entries (1 files):
- cancers-2445343-supplementary.pdf
